# Supplementary material for: A straightforward method to quantify circulating mRNAs as biomarkers of colorectal cancer
Source: Sci Rep. 2023 Feb 15;13:2739. doi: 10.1038/s41598-023-29948-4 (PMC9932139; doi:10.1038/s41598-023-29948-4)
Supplement: Supplementary file 1 — Supplementary Information. [file 41598_2023_29948_MOESM1_ESM.xlsx]

## Sheet: qPCR target
Gene	HUGO Gene abreviation	Sequence accession number	Amplicon lenght	In silico specificity	Location by exon/intron	All primer/probe sequences	Location and identity of any oligo modifications
Beta-2-microglobulin	B2M	NM_004048	99 pb	See sheet B2M	Exon 4 START 11273 STOP 11372	forward : 5’-TTCTACTTTGAGTGCTGTCTCCA-3’ reverse : 5’-TTCTCTGCTCCCCACCTCTA-3’
Metallopeptidase inhibitor 1	TIMP-1	NM_003254	66 pb	See sheet TIMP-1	Exon 4 START 9409 STOP 9475	forward : 5’-CCGGAGTGGAAGCTGAAG-3’ reverse : 5’-TTGTCCGGAAGAAAGATGGG-3’
Clusterin	CLU	NM_001831	96pb	See sheet CLU	Exon 4 ) START 13299 STOP 13395	forward : 5’-GAGACCAGGGAATCAGAGACA-3’ reverse : 5’-TTTCAGGCAGGGCTTACACT-3’
Non coding sequence human genomic DNA		AC084355.28	65 pb	See sheet non coding sequence		forward : 5’-CACCCATGATATGCCTTAGC-3' reverse : 5’-TTCTGCTGAACCCAAGAGC-3’

## Sheet: B2M In silico specificity
In silico specificity for B2M

## Sheet: TIMP-1 In silico specificity
In silico specificity for TIMP-1

## Sheet: CLU  In silico specificity
	In silico specificity for CLU

## Sheet: NCS  In silico specificity
In silico specificity for non conding sequence

## Sheet: qPCR Protocol
qPCR Protocol :
Steps	Cycles	Times	T°
Pre incubation	1 cycle	10 min	95°C
Amplification	45 cycles	15 sec	95°C
		10 sec	60°C
		15 sec	72°C
Melting Curve	1 cycle	5 sec	95°C
		1 min	65°C
			95°C
Cooling	1 cycle	30 sec	40°C
384-well plate :
Reagents	Volume/well	Final Concentration
Sample (cDNA)	1µL
SyberGreen	5µL
Forward Primer	1µL	1.25µM
Reverse Primer	1µL	1.25µM
H2O	2µL

## Sheet: B2M standard curve accuracy
Standard curve accuracy of B2M repeated ten times.
Standard curve	GENE	Cp	quantitity of gDNA obtained (ng)	Theoretical gDNA (ng)	Mean Cp	Mean of gDNA (ng)	Mean of means Cp	Mean of gDNA (ng)	Standard deviation Cp	Standard deviation of gDNA (ng)	Median Cp		recovery rate= (experimental replicates mean/theorical value) x 100	Error Rate = ((experimental replicates mean - theorical value) / theorical value) x 100
Point 1	B2M	21.98	4.47368	5	21.92	4.67105	22.0763	4.78728	0.052915	0.174063	21.9		95.7456	-4.25439
		21.88	4.80263
		21.9	4.73684
	B2M	22.18	4.40789	5	22.1333	4.55044			0.0416333	0.124537	22.12
		22.1	4.63816
		22.12	4.60526
	B2M	22.2	5.06579	5	22.2667	4.85746			0.0763763	0.233375	22.25
		22.35	4.60526
		22.25	4.90132
	B2M	22.11	5.19737	5	22.1467	5.05482			0.0321455	0.124537	22.16
		22.17	4.96711
		22.16	5
	B2M	22	5.26316	5	22.0367	5.13158			0.0550757	0.200091	22.01
		22.1	4.90132
		22.01	5.23026
	B2M	21.83	4.44079	5	21.94	4.1557			0.141774	0.360844	21.89
		21.89	4.27632
		22.1	3.75
	B2M	22.05	4.57237	5	22.0867	4.46272			0.0550757	0.162266	22.06
		22.15	4.27632
		22.06	4.53947
	B2M	22.12	4.93421	5	22.0867	5.05482			0.0351188	0.132942	22.09
		22.05	5.19737
		22.09	5.03289
	B2M	21.93	5.29605	5	22.0067	5.02193			0.0665833	0.237966	22.04
		22.04	4.90132
		22.05	4.86842
	B2M	22.05	5.23026	5	22.14	4.91228			0.0793725	0.279766	22.17
		22.2	4.70395
		22.17	4.80263
Point 2	B2M	25.21	0.513158	0.5	25.1267	0.542763	25.3113	0.532456	0.111505	0.0404217	25.17		106.491	6.49123
		25.17	0.526316
		25	0.588816
	B2M	25.37	0.523026	0.5	25.2867	0.553728			0.0802081	0.0296661	25.28
		25.28	0.555921
		25.21	0.582237
	B2M	25.33	0.621711	0.5	25.6133	0.517544			0.246644	0.090585	25.73
		25.73	0.473684
		25.78	0.457237
	B2M	25.62	0.5	0.5	25.5967	0.507675			0.0680686	0.022391	25.62
		25.65	0.490132
		25.52	0.532895
	B2M	25.23	0.542763	0.5	25.3367	0.505482			0.151438	0.0509957	25.27
		25.51	0.447368
		25.27	0.526316
	B2M	25.14	0.529605	0.5	25.1333	0.531798			0.0503322	0.0165567	25.14
		25.18	0.516447
		25.08	0.549342
	B2M	25.26	0.542763	0.5	25.2767	0.538377			0.0862168	0.0298479	25.26
		25.37	0.506579
		25.2	0.565789
	B2M	25.14	0.582237	0.5	25.2467	0.54057			0.100664	0.0384085	25.26
		25.26	0.532895
		25.34	0.506579
	B2M	25.19	0.555921	0.5	25.1867	0.557018			0.0251661	0.00827833	25.19
		25.16	0.565789
		25.21	0.549342
	B2M	25.22	0.5625	0.5	25.31	0.529605			0.155885	0.0569754	25.22
		25.49	0.463816
		25.22	0.5625
Point 3	B2M	25.75	0.357149	0.334	25.69	0.373683	25.8863	0.363553	0.0556776	0.0151543	25.68		108.848	8.84818
		25.68	0.37699
		25.64	0.386911
	B2M	25.63	0.443129	0.334	25.7733	0.403446			0.12897	0.0357699	25.81
		25.81	0.393525
		25.88	0.373683
	B2M	25.79	0.459663	0.334	25.9567	0.411162			0.175594	0.0496407	25.94
		25.94	0.413366
		26.14	0.360455
	B2M	26.04	0.380297	0.334	26.03	0.383604			0.105357	0.0282544	26.04
		25.92	0.413366
		26.13	0.357149
	B2M	26.03	0.311844	0.334	25.9433	0.332016			0.141539	0.0332359	26.02
		26.02	0.313828
		25.78	0.370376
	B2M	25.56	0.406752	0.334	25.7167	0.370376			0.171561	0.0400944	25.69
		25.9	0.327386
		25.69	0.37699
	B2M	25.97	0.340614	0.334	25.9133	0.354944			0.134288	0.0337782	25.97
		25.76	0.393525
		26.01	0.330693
	B2M	26.02	0.313166	0.334	25.9067	0.342488			0.222785	0.0557258	26.02
		26.05	0.307545
		25.65	0.406752
	B2M	26.03	0.311513	0.334	26.06	0.305781			0.0264575	0.00506223	26.07
		26.07	0.303907
		26.08	0.301923
	B2M	26.02	0.320111	0.334	25.8733	0.35803			0.212211	0.0567612	25.97
		25.63	0.423287
		25.97	0.330693
													91.802	-8.19802
Point 4	B2M	27.04	0.151788	0.167	27.0233	0.154434	27.169	0.153309	0.215484	0.0226035	27.04
		26.8	0.178244
		27.23	0.133269
	B2M	26.9	0.189487	0.167	27.2233	0.154323			0.292632	0.0314286	27.3
		27.3	0.144513
		27.47	0.12897
	B2M	28.07	0.0988772	0.167	27.56	0.143411			0.443058	0.0387706	27.34
		27.27	0.169646
		27.34	0.161709
	B2M	28.08	0.0942475	0.167	27.8367	0.112546			0.261598	0.0206421	27.87
		27.87	0.108467
		27.56	0.134923
	B2M	26.83	0.177913	0.167	26.9633	0.16226			0.115902	0.013592	27.02
		27.04	0.153442
		27.02	0.155426
	B2M	26.94	0.167992	0.167	26.83	0.180448			0.134536	0.0154626	26.87
		26.87	0.175598
		26.68	0.197754
	B2M	26.95	0.178244	0.167	26.95	0.179897			0.25	0.0296316	26.95
		26.7	0.210321
		27.2	0.151127
	B2M	27.27	0.129301	0.167	27.1367	0.142529			0.130128	0.0130655	27.13
		27.01	0.155426
		27.13	0.142859
	B2M	27.31	0.12864	0.167	27.14	0.145284			0.147309	0.0144234	27.06
		27.05	0.154103
		27.06	0.153111
	B2M	27.19	0.140214	0.167	27.0267	0.157961			0.141539	0.0153775	26.95
		26.95	0.166339
		26.94	0.167331
Point 5	B2M	27.78	0.093186	0.0835	27.9233	0.0849473	28.0297	0.0862611	0.125033	0.00720491	27.98		103.307	3.30667
		28.01	0.079826
		27.98	0.08183
	B2M	28.34	0.072812	0.0835	28.2067	0.0810507			0.312143	0.0178536	28.34
		28.43	0.068804
		27.85	0.101536
	B2M	28.63	0.06847	0.0835	28.5667	0.0715873			0.0602771	0.00301218	28.56
		28.51	0.074482
		28.56	0.07181
	B2M	27.86	0.11022	0.0835	28.1833	0.0894007			0.285365	0.0183071	28.29
		28.4	0.075818
		28.29	0.082164
	B2M	28.31	0.06346	0.0835	27.98	0.0809393			0.291033	0.0155385	27.87
		27.87	0.086172
		27.76	0.093186
	B2M	27.13	0.149966	0.0835	27.66	0.109886			0.465081	0.0349808	27.85
		28	0.085504
		27.85	0.094188
	B2M	28.12	0.082832	0.0835	27.9633	0.0924067			0.191398	0.012007	28.02
		28.02	0.08851
		27.75	0.105878
	B2M	27.61	0.102872	0.0835	27.7767	0.092184			0.22301	0.0136409	27.69
		27.69	0.09686
		28.03	0.07682
	B2M	27.78	0.093854	0.0835	28.0233	0.080494			0.308275	0.0162119	27.92
		27.92	0.08517
		28.37	0.062458
	B2M	28.02	0.078824	0.0835	28.0133	0.0797147			0.150111	0.00838555	28.02
		28.16	0.07181
		27.86	0.08851
Point 6	B2M	28.71	0.0501	0.04175	29.16	0.0379647	29.1573	0.0408026	0.412432	0.0108862	29.25		97.7307	-2.26933
		29.25	0.034736
		29.52	0.029058
	B2M	29.39	0.036072	0.04175	29.07	0.045424			0.306105	0.00918955	29.04
		28.78	0.054442
		29.04	0.045758
	B2M	29.55	0.037074	0.04175	29.34	0.0429747			0.220681	0.00639271	29.36
		29.36	0.042084
		29.11	0.049766
	B2M	28.82	0.056446	0.04175	29.1467	0.0466041			0.514717	0.0150673	28.88
		28.88	0.054108
		29.74	0.0292584
	B2M	29.05	0.037742	0.04175	29.3167	0.0318413			0.347755	0.00727425	29.19
		29.71	0.023714
		29.19	0.034068
	B2M	28.94	0.04676	0.04175	29.13	0.0416387			0.173494	0.00463206	29.17
		29.17	0.040414
		29.28	0.037742
	B2M	29.67	0.0295256	0.04175	29.3067	0.0382319			0.355293	0.00878524	29.29
		29.29	0.038076
		28.96	0.047094
	B2M	28.77	0.046426	0.04175	29.34	0.0354263			0.844334	0.0151836	28.94
		30.31	0.0181028
		28.94	0.04175
	B2M	28.9	0.04342	0.04175	28.7567	0.0479847			0.126623	0.00404034	28.71
		28.71	0.049432
		28.66	0.051102
	B2M	29.35	0.0309618	0.04175	29.0067	0.0399353			0.306649	0.00811533	28.91
		28.76	0.04676
		28.91	0.042084
Point 7	B2M	30	0.0210333	0.02	29.6533	0.0275222	30.3927	0.0187489	0.508167	0.0099683	29.89		93.7444	-6.25556
		29.89	0.0225333
		29.07	0.039
	B2M	30.94	0.0127333	0.02	30.3933	0.0191			0.496622	0.0059426	30.27
		30.27	0.0200667
		29.97	0.0245
	B2M	31.61	0.0093	0.02	30.8867	0.0161667			0.68821	0.00700381	30.81
		30.24	0.0233
		30.81	0.0159
	B2M	31.89	0.006	0.02	30.9333	0.0136667			0.848901	0.00705998	30.64
		30.64	0.0151
		30.27	0.0199
	B2M	29.9	0.0207	0.02	30.7067	0.0158778			1.60051	0.0115793	29.9
		29.67	0.0242667
		32.55	0.00266667
	B2M	30.08	0.0225333	0.02	30.4867	0.0175778			0.395517	0.0047208	30.51
		30.51	0.0170667
		30.87	0.0131333
	B2M	30.47	0.0174	0.02	30.2633	0.0200667			0.221209	0.00294863	30.29
		30.03	0.0232333
		30.29	0.0195667
	B2M	29.67	0.0333	0.02	30.1433	0.0228556			0.496421	0.00946862	30.1
		30.1	0.0204333
		30.66	0.0148333
	B2M	30.7	0.0116333	0.02	30.32	0.0162			0.329697	0.00396078	30.15
		30.15	0.0182667
		30.11	0.0187
	B2M	30.6	0.0128333	0.02	30.14	0.0184556			0.504777	0.00669829	30.22
		30.22	0.0166667
		29.6	0.0258667
Point 8	B2M	31.84	0.0061	0.01	31.7633	0.00644444	31.4487	0.00968156	0.0680686	0.000309719	31.74		96.8156	-3.18444
		31.74	0.00653333
		31.71	0.0067
	B2M	31.74	0.0072	0.01	31.55	0.00841111			0.337787	0.0021557	31.74
		31.75	0.00713333
		31.16	0.0109
	B2M	31.15	0.0126667	0.01	31.2167	0.0122222			0.276104	0.00220059	31.15
		31.52	0.00983333
		30.98	0.0141667
	B2M	31.86	0.00613333	0.01	31.87	0.00666667			0.715052	0.00343123	31.86
		31.16	0.0103333
		32.59	0.00353333
	B2M	30.8	0.0109667	0.01	30.6267	0.0126444			0.326548	0.00308082	30.8
		30.83	0.0107667
		30.25	0.0162
	B2M	32.16	0.00298	0.01	31.3933	0.00911556			0.837218	0.00726198	31.52
		30.5	0.0171333
		31.52	0.00723333
	B2M	31.71	0.0078	0.01	31.39	0.00957778			0.291376	0.00166478	31.32
		31.32	0.00983333
		31.14	0.0111
	B2M	30.59	0.0154	0.01	31.63	0.0098			0.966282	0.0049881	31.8
		31.8	0.00816667
		32.5	0.00583333
	B2M	32.64	0.0089	0.01	31.7133	0.0111556			0.972899	0.00205868	31.8
		31.8	0.0129333
		30.7	0.0116333
	B2M	30.52	0.0135667	0.01	31.3333	0.0107778			1.09624	0.0026205	30.9
		32.58	0.00836667
		30.9	0.0104
Point 9	B2M			0.005	32.745	0.0036	32.536	0.0050705	0.799031	0.00179134	32.745		101.41	1.41
		32.18	0.00486667
		33.31	0.00233333
	B2M	32.4	0.0044	0.005	32.9767	0.00253333			0.595847	0.00113839	32.94
		33.59	0.00216667
		32.94	0.0029
	B2M	32.49	0.00516667	0.005	32.41	0.00750833			1.19202	0.00507506	32.49
		33.56	0.00261667
		31.18	0.0124
	B2M	31.32	0.0092	0.005	32.13	0.00368333			0.704486	0.00319032	32.47
		32.6	0.0035
		32.47	0.00386667
	B2M	33.52	0.005	0.005	33.5267	0.0058			0.950018	0.00083865	33.52
		34.48	0.0065
		32.58	0.0051
	B2M	31.87	0.0049	0.005	31.8967	0.00514667			0.450592	0.0025573	31.87
		32.36	0.00259333
		31.46	0.0077
	B2M	33.51	0.005	0.005	32.7733	0.00738333			1.24146	0.00275204	33.47
		33.47	0.005
		31.34	0.00976667
	B2M	31.91	0.00773333	0.005	31.9767	0.00761667			0.513258	0.00185123	31.91
		31.5	0.00946667
		32.52	0.00576667
	B2M	31.28	0.0064	0.005	31.505	0.00363333			0.318198	0.00195633	31.505
		31.73	0.00363333
	B2M	33.44	0.00376667	0.005	33.42	0.0038			0.0282843	2.35702e-05	33.42
		33.4	0.0038
Point 10	B2M	40 (Late Cp call)	2.6832e-05	0.0026	33.55	0.00137597	32.6071	0.00501994	0.367696	0.00122022	33.55		193.075	93.0747
		33.81	0.00169867
		33.29	0.0024024
	B2M			0.0026	32.3	0.00492267			non-calculating value	non-calculating value	32.3
		32.3	0.00492267
	B2M			0.0026	33.64	0.0026			non-calculating value	non-calculating value	33.64
		33.64	0.0026
	B2M			0.0026	31.69	0.00721067			non-calculating value	non-calculating value	31.69
		31.69	0.00721067
	B2M	32.54	0.00027976	0.0026	32.8433	0.00155503			0.687192	0.00149463	32.54
		33.63	0.0011856
		32.36	0.00319973
	B2M			0.0026
	B2M			0.0026	31.995	0.00710667			0.374767	0.00127468	31.995
		32.26	0.00620533
		31.73	0.008008
	B2M	34.65	0.00252373	0.0026	33.005	0.0066872			2.32638	0.00588803	33.005
		31.36	0.0108507
	B2M			0.0026
	B2M	31.83	0.00942933	0.0026	31.8333	0.00870133			0.675006	0.00350648	31.83
		31.16	0.0117867
		32.51	0.004888

## Sheet: TIMP-1 standard curve accuracy
Standard curve accuracy of TIMP-1 repeated ten times.
Standard curve	GENE	Cp	quantitity of gDNA obtained (ng)	Theoretical gDNA (ng)	Mean Cp	Mean of gDNA (ng)	Mean of means Cp	Mean of gDNA (ng)	Standard deviation Cp	Standard deviation of gDNA (ng)	Median Cp		recovery rate= (experimental replicates mean/theorical value) x 100	Error Rate = ((experimental replicates mean - theorical value) / theorical value) x 100
Point 1	TIMP-1	24.25	5.92105	5	24.3033	5.69079	24.2973	4.69956	0.0503322	0.230263	24.31		93.9912	-6.00877
		24.31	5.69079
		24.35	5.46053
	TIMP-1	24.13	4.83553	5	24.2767	4.39693			0.130512	0.392446	24.32
		24.38	4.07895
		24.32	4.27632
	TIMP-1	24.29	4.60526	5	24.36	4.39693			0.0608276	0.18117	24.39
		24.39	4.30921
		24.4	4.27632
	TIMP-1	24.17	4.21053	5	24.3	3.85965			0.113578	0.305644	24.35
		24.38	3.65132
		24.35	3.71711
	TIMP-1	23.89	6.28289	5	24.22	5.02193			0.286182	1.09314	24.37
		24.37	4.44079
		24.4	4.34211
	TIMP-1	24.01	5.92105	5	24.3133	4.8136			0.321299	1.11858	24.28
		24.28	4.83553
		24.65	3.68421
	TIMP-1	24.19	4.83553	5	24.3033	4.48465			0.179258	0.551743	24.21
		24.21	4.76974
		24.51	3.84868
	TIMP-1	24.17	5.625	5	24.3333	4.98904			0.170392	0.641518	24.32
		24.32	5
		24.51	4.34211
	TIMP-1	24	5.36184	5	24.3167	4.40789			0.293655	0.872176	24.37
		24.37	4.21053
		24.58	3.65132
	TIMP-1	24.16	5.26316	5	24.2467	4.93421			0.090185	0.328947	24.24
		24.34	4.60526
		24.24	4.93421
Point 2	TIMP-1	27.09	0.654605	0.5	27.2833	0.567982	27.1977	0.586184	0.218251	0.0925935	27.24		117.237	17.2368
		27.24	0.578947
		27.52	0.470395
	TIMP-1	26.91	0.720395	0.5	27.04	0.667763			0.287924	0.123826	26.91
		26.84	0.756579
		27.37	0.526316
	TIMP-1	27.18	0.700658	0.5	27.4267	0.600877			0.219393	0.0882863	27.5
		27.6	0.532895
		27.5	0.569079
	TIMP-1	26.89	0.661184	0.5	27.12	0.569079			0.23516	0.0921053	27.11
		27.11	0.569079
		27.36	0.476974
	TIMP-1	26.81	0.756579	0.5	27.1967	0.585526			0.346747	0.151744	27.3
		27.48	0.467105
		27.3	0.532895
	TIMP-1	26.98	0.671053	0.5	27.1367	0.599781			0.142945	0.0643202	27.17
		27.26	0.546053
		27.17	0.582237
	TIMP-1	26.78	0.756579	0.5	27.1333	0.597588			0.308599	0.138484	27.27
		27.35	0.503289
		27.27	0.532895
	TIMP-1	27.32	0.5	0.5	27.32	0.5			0.06	0.0230263	27.32
		27.26	0.523026
		27.38	0.476974
	TIMP-1	27.1	0.667763	0.5	27.22	0.619518			0.158745	0.0646558	27.16
		27.4	0.546053
		27.16	0.644737
	TIMP-1	26.91	0.634868	0.5	27.1	0.553728			0.247588	0.100871	27.01
		27.01	0.585526
		27.38	0.440789
Point 3	TIMP-1	27.86	0.363762	0.334	28.2367	0.278884	27.9067	0.35609	0.390683	0.0833775	28.21		106.614	6.61386
		28.64	0.197093
		28.21	0.275798
	TIMP-1	28.15	0.308537	0.334	28.1733	0.304899			0.156312	0.0310799	28.15
		28.34	0.27216
		28.03	0.334
	TIMP-1	27.83	0.459663	0.334	27.8633	0.449743			0.0351188	0.00992079	27.86
		27.86	0.449743
		27.9	0.439822
	TIMP-1	27.5	0.436515	0.334	27.7667	0.371038			0.325935	0.0768831	27.67
		27.67	0.390218
		28.13	0.28638
	TIMP-1	27.71	0.396832	0.334	27.77	0.380297			0.0655744	0.0184122	27.76
		27.76	0.383604
		27.84	0.360455
	TIMP-1	27.82	0.363762	0.334	27.7667	0.380297			0.119304	0.0345254	27.82
		27.63	0.41998
		27.85	0.357149
	TIMP-1	27.6	0.426594	0.334	27.8667	0.354613			0.232881	0.0627414	27.97
		28.03	0.311513
		27.97	0.325733
	TIMP-1	28.03	0.295309	0.334	27.8733	0.333228			0.140119	0.0338639	27.83
		27.83	0.343921
		27.76	0.360455
	TIMP-1	27.84	0.410059	0.334	27.91	0.392422			0.0964365	0.0250397	27.87
		27.87	0.403446
		28.02	0.363762
	TIMP-1	27.63	0.367069	0.334	27.84	0.315481			0.252389	0.0588857	27.77
		28.12	0.251327
		27.77	0.328048
													89.9274	-10.0726
Point 4	TIMP-1	28.86	0.167	0.167	29.27	0.124451	29.181	0.150179	0.362905	0.0373263	29.4
		29.55	0.0972238
		29.4	0.109129
	TIMP-1	29.21	0.148812	0.167	29.3067	0.140434			0.193993	0.017754	29.21
		29.18	0.15245
		29.53	0.120042
	TIMP-1	30.26	0.0945782	0.167	30.2367	0.0960112			0.0251661	0.00149118	30.24
		30.24	0.095901
		30.21	0.0975545
	TIMP-1	28.43	0.232147	0.167	28.73	0.192463			0.31607	0.0401884	28.7
		29.06	0.151788
		28.7	0.193455
	TIMP-1	28.59	0.20999	0.167	28.7467	0.188164			0.137961	0.0190859	28.8
		28.8	0.179897
		28.85	0.174606
	TIMP-1	28.77	0.18122	0.167	29.0233	0.153993			0.340196	0.0353151	28.89
		28.89	0.166669
		29.41	0.114089
	TIMP-1	28.69	0.194778	0.167	28.76	0.185409			0.0754983	0.00996662	28.75
		28.75	0.186511
		28.84	0.174937
	TIMP-1	29.08	0.141206	0.167	29.5333	0.112877			0.750822	0.0453958	29.12
		30.4	0.0605168
		29.12	0.136907
	TIMP-1	29.4	0.144182	0.167	29.0533	0.18629			0.403774	0.0519771	29.15
		29.15	0.170307
		28.61	0.244382
	TIMP-1	28.57	0.177582	0.167	29.15	0.121695			0.590254	0.0531614	29.13
		29.13	0.115743
		29.75	0.0717604
Point 5	TIMP-1	29.67	0.089178	0.0835	29.92	0.075484	30.156	0.0769447	0.374032	0.0198076	29.74		92.1493	-7.85067
		30.35	0.052772
		29.74	0.084502
	TIMP-1	29.81	0.099532	0.0835	30.0233	0.0867287			0.189033	0.0112986	30.09
		30.17	0.078156
		30.09	0.082498
	TIMP-1	30.41	0.086506	0.0835	30.12	0.105989			0.306105	0.0212145	30.15
		30.15	0.102872
		29.8	0.12859
	TIMP-1	31.27	0.034068	0.0835	30.1733	0.0807167			0.950807	0.0405233	29.67
		29.67	0.100868
		29.58	0.107214
	TIMP-1	30.39	0.057448	0.0835	30.0867	0.073146			0.327159	0.0178213	30.13
		30.13	0.069472
		29.74	0.092518
	TIMP-1	30.35	0.057782	0.0835	30.3433	0.0582273			0.150111	0.00635771	30.35
		30.49	0.052104
		30.19	0.064796
	TIMP-1	31.15	0.0330326	0.0835	30.3933	0.0616675			0.655464	0.0248126	30.03
		30	0.07682
		30.03	0.07515
	TIMP-1	29.74	0.092518	0.0835	29.9267	0.083166			0.306159	0.015056	29.76
		30.28	0.065798
		29.76	0.091182
	TIMP-1	31.76	0.0298262	0.0835	31.0667	0.0560341			1.00828	0.0412145	31.53
		29.91	0.10354
		31.53	0.034736
	TIMP-1	29.77	0.071476	0.0835	29.5067	0.0882873			0.228108	0.0145677	29.38
		29.37	0.097194
		29.38	0.096192
Point 6	TIMP-1	30.69	0.040414	0.04175	30.6	0.0438653	31.0537	0.0402309	0.200749	0.0071661	30.69		96.3613	-3.63867
		30.74	0.039078
		30.37	0.052104
	TIMP-1	30.99	0.04175	0.04175	31.2967	0.0328322			0.280416	0.00806435	31.36
		31.54	0.026052
		31.36	0.0306946
	TIMP-1	31.58	0.040414	0.04175	31.4067	0.0465373			0.464901	0.0148408	31.58
		30.88	0.06346
		31.76	0.035738
	TIMP-1	31.37	0.0317634	0.04175	31.25	0.0346469			0.158745	0.00389512	31.31
		31.31	0.0330994
		31.07	0.039078
	TIMP-1	30.27	0.063126	0.04175	30.5833	0.051102			0.280238	0.0106723	30.67
		30.81	0.042752
		30.67	0.047428
	TIMP-1	31.06	0.034402	0.04175	31.2033	0.0315407			0.329292	0.00707783	31.06
		31.58	0.0234802
		30.97	0.03674
	TIMP-1	30.99	0.037408	0.04175	31.1867	0.0345579			0.647791	0.014836	30.99
		31.91	0.0185036
		30.66	0.047762
	TIMP-1	30.09	0.074148	0.04175	31.0867	0.0453349			0.863153	0.0249532	31.58
		31.59	0.0307948
		31.58	0.031062
	TIMP-1	31.57	0.033734	0.04175	31.1033	0.0495433			0.64291	0.0231795	31.37
		31.37	0.038744
		30.37	0.076152
	TIMP-1			0.04175	30.82	0.0323479			0.311127	0.00762841	30.82
		31.04	0.0269538
		30.6	0.037742
Point 7	TIMP-1	31.12	0.0289	0.02	31.55	0.0222667	32.3068	0.0170557	0.627455	0.00912	31.26		85.2783	-14.7217
		31.26	0.0260333
		32.27	0.0118667
	TIMP-1	34.5	0.00266333	0.02	33.08	0.00894333			1.25905	0.00633572	32.64
		32.1	0.0153333
		32.64	0.00883333
	TIMP-1	31.97	0.0313	0.02	32.6867	0.0213556			0.800146	0.0100689	32.54
		33.55	0.0111667
		32.54	0.0216
	TIMP-1	32.66	0.0132333	0.02	31.965	0.0236167			0.982878	0.0146843	31.965
		31.27	0.034
	TIMP-1	31.98	0.0182333	0.02	31.9867	0.0184444			0.28006	0.00358799	31.98
		32.27	0.0149667
		31.71	0.0221333
	TIMP-1			0.02	32.78	0.0102833			0.735391	0.00558614	32.78
		32.26	0.0142333
		33.3	0.00633333
	TIMP-1	33.51	0.00513333	0.02	32.58	0.0123778			0.838987	0.00689777	32.35
		32.35	0.0131333
		31.88	0.0188667
	TIMP-1	32.3	0.0212	0.02	32.7433	0.0185778			1.02002	0.00758143	32.3
		32.02	0.0245
		33.91	0.0100333
	TIMP-1	30.89	0.0132667	0.02	32.21	0.0120911			1.26004	0.00865674	32.34
		32.34	0.0201
		33.4	0.00290667
	TIMP-1	30.95	0.0288333	0.02	31.4867	0.0226			0.964382	0.0116141	30.95
		32.6	0.0092
		30.91	0.0297667
Point 8	TIMP-1	32.62	0.00913333	0.01	32.365	0.0113167	33.3768	0.00916175	0.360624	0.0030877	32.365		91.6175	-8.38253
		32.11	0.0135
	TIMP-1	32.56	0.00963333	0.01	33.2033	0.00602222			0.640026	0.00317531	33.21
		33.21	0.00476667
		33.84	0.00366667
	TIMP-1	33.68	0.0102333	0.01	34.2367	0.00423778			0.498029	0.00519385	34.39
		34.39	0.00136667
		34.64	0.00111333
	TIMP-1	31.87	0.0225667	0.01	32.8633	0.013			0.862342	0.00829237	33.3
		33.3	0.00856667
		33.42	0.00786667
	TIMP-1	33.28	0.00886667	0.01	33.545	0.00818333			0.374767	0.000966379	33.545
		33.81	0.0075
	TIMP-1	32.22	0.0146	0.01	32.5767	0.0118333			0.591974	0.00456302	32.25
		32.25	0.0143333
		33.26	0.00656667
	TIMP-1	32.28	0.0138333	0.01	32.805	0.00988333			0.742462	0.00558614	32.805
		33.33	0.00593333
	TIMP-1	32.27	0.0113	0.01	35.3167	0.00745436			4.1167	0.00643129	33.68
		40	2.97333e-05
		33.68	0.0110333
	TIMP-1	32.31	0.0206	0.01	32.66	0.0161556			0.522015	0.00652323	32.41
		32.41	0.0192
		33.26	0.00866667
	TIMP-1	34.09	0.00406667	0.01	34.1967	0.00353089			0.9943	0.00300636	34.09
		35.24	0.000292667
		33.26	0.00623333
Point 9	TIMP-1	40 (Late Cp call)		0.005	34.3	0.005	34.3015	0.00672749	non-calculating value	non-calculating value	34.3		134.55	34.5497
		40 (Late Cp call)
		34.3	0.005
	TIMP-1			0.005	33.32	0.00416667			non-calculating value	non-calculating value	33.32
		33.32	0.00416667
	TIMP-1	33.94	0.00716667	0.005	33.94	0.00716667			non-calculating value	non-calculating value	33.94
	TIMP-1	34.17	0.00473333	0.005	33.67	0.00705			0.707107	0.00327626	33.67
		33.17	0.00936667
	TIMP-1	32.34	0.0143	0.005	32.795	0.0116333			0.643467	0.00377124	32.795
		33.25	0.00896667
	TIMP-1			0.005	32.31	0.0138333			0.551543	0.00499689	32.31
		32.7	0.0103
		31.92	0.0173667
	TIMP-1			0.005	32.72	0.00976667			non-calculating value	non-calculating value	32.72
		32.72	0.00976667
	TIMP-1	40	2.97333e-05	0.005	36.7	0.0023982			4.6669	0.00334952	36.7
		33.4	0.00476667
	TIMP-1	40	0.0042	0.005	40	0.0042			non-calculating value	non-calculating value	40
	TIMP-1			0.005	33.26	0.00206			1.45664	0.00198933	33.26
		34.29	0.000653333
		32.23	0.00346667
Point 10	TIMP-1			0.0026			34.5994	0.00349115	non-calculating value	non-calculating value	non-calculating value		134.275	34.275
	TIMP-1	34.17	0.00315467	0.0026	33.42	0.006032			1.06066	0.00406916	33.42
		32.67	0.00890933
	TIMP-1	34.28	0.00244053	0.0026	34.28	0.00244053			non-calculating value	non-calculating value	34.28
	TIMP-1			0.0026	32.53	0.00263467			non-calculating value	non-calculating value	32.53
		32.53	0.00263467
	TIMP-1			0.0026					non-calculating value	non-calculating value	non-calculating value
	TIMP-1	34.24	0.0026	0.0026	34.24	0.0026			non-calculating value	non-calculating value	34.24
	TIMP-1	34.68	0.00198293	0.0026	34.465	0.002418			0.304056	0.000615277	34.465
		34.25	0.00285307
	TIMP-1	33.08	0.00627467	0.0026	36.54	0.00627467			4.89318	non-calculating value	36.54
		40
	TIMP-1	34.1	0.0026	0.0026	37.05	0.0026			4.17193	non-calculating value	37.05
		40
	TIMP-1			0.0026	34.27	0.00292933			0.989949	0.00360342	34.27
		34.97	0.000381333
		33.57	0.00547733

## Sheet: CLU standard curve accuracy
Standard curve accuracy of CLU repeated ten times.
Standard curve	GENE	Cp	quantitity of gDNA obtained (ng)	Theoretical gDNA (ng)	Mean Cp	Mean of gDNA (ng)	Mean of means Cp	Mean of gDNA (ng)	Standard deviation Cp	Standard deviation of gDNA (ng)	Median Cp		recovery rate= (experimental replicates mean/theorical value) x 100	Error Rate = ((experimental replicates mean - theorical value) / theorical value) x 100
Point 1	CLU	22.23	4.47368	5	22.0533	5.04386	22.3977	4.92325	0.232451	0.770982	22.14		98.4649	-1.53509
		22.14	4.73684
		21.79	5.92105
	CLU	22.35	4.86842	5	22.3333	4.93421			0.0208167	0.0870313	22.34
		22.34	4.90132
		22.31	5.03289
	CLU	22.19	5.19737	5	22.3933	4.5943			0.176163	0.522533	22.49
		22.49	4.30921
		22.5	4.27632
	CLU	22.33	5.03289	5	22.44	4.67105			0.149332	0.491223	22.38
		22.38	4.86842
		22.61	4.11184
	CLU	22.31	5.23026	5	22.5067	4.58333			0.172143	0.566261	22.58
		22.58	4.34211
		22.63	4.17763
	CLU	22.51	5	5	22.4867	5.10965			0.0971253	0.374095	22.51
		22.38	5.52632
		22.57	4.80263
	CLU	22.25	6.05263	5	22.3733	5.53728			0.120139	0.494881	22.38
		22.38	5.49342
		22.49	5.06579
	CLU	22.53	5.26316	5	22.5933	5.02193			0.0602771	0.231045	22.6
		22.65	4.80263
		22.6	5
	CLU	22.46	4.63816	5	22.3867	4.90132			0.064291	0.230263	22.36
		22.36	5
		22.34	5.06579
	CLU	22.47	4.63816	5	22.41	4.83553			0.052915	0.174063	22.39
		22.37	4.96711
		22.39	4.90132
Point 2	CLU	25.67	0.496711	0.5	25.5167	0.549342	25.5703	0.535417	0.178979	0.0625	25.56		107.083	7.08333
		25.32	0.618421
		25.56	0.532895
	CLU	25.54	0.542763	0.5	25.4533	0.580044			0.21362	0.0883475	25.54
		25.61	0.516447
		25.21	0.680921
	CLU	25.55	0.625	0.5	25.4333	0.675439			0.102144	0.0441738	25.39
		25.36	0.707237
		25.39	0.694079
	CLU	25.38	0.546053	0.5	25.4933	0.506579			0.20502	0.0712382	25.38
		25.37	0.549342
		25.73	0.424342
	CLU	25.56	0.542763	0.5	25.5967	0.529605			0.0351188	0.0131579	25.6
		25.63	0.516447
		25.6	0.529605
	CLU	25.55	0.552632	0.5	25.6933	0.498904			0.150444	0.0542846	25.68
		25.68	0.5
		25.85	0.444079
	CLU	25.62	0.509868	0.5	25.67	0.492325			0.122882	0.0422967	25.62
		25.81	0.444079
		25.58	0.523026
	CLU	25.71	0.476974	0.5	25.67	0.492325			0.034641	0.0132942	25.65
		25.65	0.5
		25.65	0.5
	CLU	25.4	0.601974	0.5	25.6	0.526316			0.183303	0.0689221	25.64
		25.64	0.509868
		25.76	0.467105
	CLU	25.64	0.480263	0.5	25.5767	0.503289			0.202567	0.0734813	25.64
		25.35	0.585526
		25.74	0.444079
Point 3	CLU	26.02	0.400139	0.334	26.1333	0.372581	26.1857	0.351417	0.147422	0.0344196	26.08		105.215	5.21452
		26.08	0.383604
		26.3	0.334
	CLU	26.58	0.2672	0.334	26.42	0.299387			0.138924	0.0280004	26.35
		26.35	0.312836
		26.33	0.318127
	CLU	26.6	0.326725	0.334	26.56	0.337417			0.272213	0.0581177	26.6
		26.27	0.400139
		26.81	0.285388
	CLU	25.95	0.363762	0.334	26.1067	0.326394			0.16563	0.0389418	26.09
		26.09	0.32937
		26.28	0.28605
	CLU	26.05	0.386911	0.334	26.0567	0.385809			0.0802081	0.0215162	26.05
		26.14	0.363762
		25.98	0.406752
	CLU	26.01	0.396832	0.334	26.1233	0.366849			0.162891	0.0410131	26.05
		26.05	0.383604
		26.31	0.320111
	CLU	25.99	0.390218	0.334	26.11	0.357149			0.103923	0.0286389	26.17
		26.17	0.340614
		26.17	0.340614
	CLU	26.22	0.32904	0.334	26.26	0.320111			0.0781025	0.0169171	26.22
		26.35	0.3006
		26.21	0.330693
	CLU	25.99	0.400139	0.334	26.0867	0.375888			0.105987	0.0267296	26.07
		26.2	0.347228
		26.07	0.380297
	CLU	25.91	0.396832	0.334	26	0.372581			0.108167	0.0288923	25.97
		25.97	0.380297
		26.12	0.340614
													94.5611	-5.43894
Point 4	CLU	28.17	0.100531	0.167	27.9167	0.118829	27.3667	0.157917	0.221435	0.016015	27.82
		27.82	0.125663
		27.76	0.130293
	CLU	27.59	0.136576	0.167	27.2267	0.176149			0.319427	0.0350696	27.1
		26.99	0.203376
		27.1	0.188495
	CLU	27.99	0.136246	0.167	27.8567	0.148591			0.173877	0.0164993	27.92
		27.66	0.167331
		27.92	0.142198
	CLU	27.04	0.165016	0.167	27.23	0.145505			0.295127	0.0290615	27.08
		27.08	0.159394
		27.57	0.112105
	CLU	27.11	0.18585	0.167	27.0967	0.187723			0.120554	0.0157915	27.11
		27.21	0.172952
		26.97	0.204368
	CLU	26.94	0.206352	0.167	27.12	0.183094			0.163707	0.0210512	27.16
		27.26	0.165347
		27.16	0.177582
	CLU	27.46	0.131947	0.167	27.1633	0.166449			0.262742	0.0308739	27.07
		27.07	0.175929
		26.96	0.191471
	CLU	27.85	0.106483	0.167	27.4367	0.143411			0.360185	0.0322902	27.27
		27.19	0.166339
		27.27	0.15741
	CLU	27.28	0.163693	0.167	27.42	0.148591			0.122882	0.0132043	27.47
		27.51	0.139222
		27.47	0.142859
	CLU	27.2	0.156418	0.167	27.2	0.160827			0.39	0.0444771	27.2
		27.59	0.118719
		26.81	0.207345
Point 5	CLU	28.24	0.09686	0.0835	28.4267	0.0876193	28.4943	0.0744709	0.38553	0.0198845	28.24		89.1867	-10.8133
		28.87	0.064796
		28.17	0.101202
	CLU	28.9	0.059452	0.0835	28.6933	0.0689153			0.332315	0.0152486	28.87
		28.31	0.086506
		28.87	0.060788
	CLU	28.22	0.118904	0.0835	28.68	0.09185			0.557494	0.0305076	28.52
		28.52	0.097862
		29.3	0.058784
	CLU	28.03	0.080494	0.0835	28.4	0.0625693			0.320468	0.0155241	28.58
		28.59	0.05344
		28.58	0.053774
	CLU	28.72	0.061122	0.0835	28.7367	0.0606767			0.195533	0.00802527	28.72
		28.55	0.06847
		28.94	0.052438
	CLU	28.89	0.05678	0.0835	28.41	0.079826			0.441928	0.0219705	28.32
		28.32	0.082164
		28.02	0.100534
	CLU	28.61	0.057448	0.0835	28.7033	0.0538853			0.144684	0.00560218	28.63
		28.63	0.05678
		28.87	0.047428
	CLU	28.76	0.06012	0.0835	28.5633	0.068804			0.282194	0.012797	28.69
		28.24	0.0835
		28.69	0.062792
	CLU	28.19	0.087508	0.0835	28.06	0.095858			0.113578	0.00732519	28.01
		28.01	0.098864
		27.98	0.101202
	CLU	28.02	0.087842	0.0835	28.27	0.0747047			0.365923	0.0185853	28.1
		28.1	0.082832
		28.69	0.05344
Point 6	CLU	29.61	0.040414	0.04175	29.3067	0.0512133	29.495	0.0390134	0.560387	0.0195792	29.61		93.4453	-6.55467
		29.65	0.039412
		28.66	0.073814
	CLU	29.16	0.050768	0.04175	29.3033	0.046426			0.125033	0.00379351	29.36
		29.36	0.044756
		29.39	0.043754
	CLU	30.28	0.0301268	0.04175	29.9433	0.0425405			0.856174	0.0266622	30.28
		28.97	0.073146
		30.58	0.0243486
	CLU	29.85	0.0208416	0.04175	29.8033	0.0216209			0.0416333	0.000688018	29.79
		29.79	0.021877
		29.77	0.0221442
	CLU	29.11	0.046426	0.04175	28.95	0.052104			0.138564	0.00492013	28.87
		28.87	0.05511
		28.87	0.054776
	CLU	29.58	0.03674	0.04175	29.58	0.0376975			0.41	0.0096216	29.58
		29.17	0.047762
		29.99	0.0285904
	CLU	30.61	0.0137942	0.04175	29.6867	0.0289801			0.800396	0.0131778	29.26
		29.26	0.035738
		29.19	0.037408
	CLU	29.17	0.04676	0.04175	29.1533	0.047762			0.255408	0.00756493	29.17
		28.89	0.055778
		29.4	0.040748
	CLU	30.54	0.017034	0.04175	29.88	0.0287908			0.650231	0.0125955	29.86
		29.24	0.042084
		29.86	0.0272544
	CLU	29.38	0.0319638	0.04175	29.3433	0.0329992			0.158219	0.00399308	29.38
		29.17	0.037408
		29.48	0.0296258
Point 7	CLU	30.55	0.0220333	0.02	30.8	0.0191556	30.5115	0.0198217	0.334515	0.00371129	30.67		99.1083	-0.891667
		30.67	0.0204667
		31.18	0.0149667
	CLU	30.74	0.0196	0.02	30.99	0.0175111			0.522015	0.00472656	30.74
		30.64	0.0208333
		31.59	0.0121
	CLU			0.02	30.985	0.0184167			0.26163	0.00337054	30.985
		30.8	0.0208
		31.17	0.0160333
	CLU	29.88	0.0204333	0.02	30.0733	0.0183444			0.461447	0.00569496	29.88
		30.6	0.0119
		29.74	0.0227
	CLU	29.28	0.0413333	0.02	30.17	0.0246222			0.772075	0.0144809	30.57
		30.57	0.0167667
		30.66	0.0157667
	CLU	30.57	0.0202667	0.02	31.3933	0.0134667			0.76068	0.00607701	31.54
		32.07	0.00856667
		31.54	0.0115667
	CLU	30.03	0.0202333	0.02	30.07	0.0203333			0.451331	0.00655057	30.03
		29.64	0.0269333
		30.54	0.0138333
	CLU	29.75	0.0332	0.02	30.5367	0.0227			0.702163	0.00922442	30.76
		30.76	0.019
		31.1	0.0159
	CLU	30.3	0.0201333	0.02	30.2967	0.0201667			0.0750555	0.00101708	30.3
		30.22	0.0212
		30.37	0.0191667
	CLU	30	0.0199667	0.02	29.8	0.0235			0.282843	0.00499689	29.8
		29.6	0.0270333
Point 8	CLU	31.94	0.00993333	0.01	31.82	0.0106444	31.8507	0.00916722	0.261534	0.00149901	31.94		91.6722	-8.32778
		32	0.00963333
		31.52	0.0123667
	CLU	32.67	0.00673333	0.01	32.3967	0.00793333			0.40612	0.00182483	32.59
		32.59	0.00703333
		31.93	0.0100333
	CLU			0.01	32.085	0.00888333			0.799031	0.00502046	32.085
		32.65	0.00533333
		31.52	0.0124333
	CLU	30.14	0.0167667	0.01	31.3433	0.00898222			1.35434	0.00745248	31.08
		32.81	0.00191333
		31.08	0.00826667
	CLU	31.24	0.0105333	0.01	31.8333	0.0101444			1.55722	0.00582641	31.24
		33.6	0.00413333
		30.66	0.0157667
	CLU	30.84	0.0172333	0.01	32.215	0.0106833			1.94454	0.0092631	32.215
		33.59	0.00413333
	CLU	31.19	0.0091	0.01	30.9367	0.0107556			0.340196	0.00263994	31.07
		30.55	0.0138
		31.07	0.00936667
	CLU	31.75	0.0114667	0.01	32.0667	0.0101556			0.592312	0.00256501	31.75
		31.7	0.0118
		32.75	0.0072
	CLU	31.23	0.0105333	0.01	32.39	0.00670667			1.64049	0.00541172	32.39
		33.55	0.00288
	CLU			0.01	31.42	0.00678333			0.381838	0.00200347	31.42
		31.15	0.0082
		31.69	0.00536667
Point 9	CLU	33.56	0.00513333	0.005	33.54	0.00501667	32.8405	0.00586184	0.0282843	0.000164992	33.54		117.237	17.2369
		33.52	0.0049
	CLU	33.69	0.00396667	0.005	33.69	0.00396667			#DIV/0!	#DIV/0!	33.69
	CLU	33.61	0.00239333	0.005	32.7567	0.00548667			0.81347	0.00320899	32.67
		32.67	0.00526667
		31.99	0.0088
	CLU	30.82	0.01	0.005	31.225	0.0077			0.572756	0.00325269	31.225
		31.63	0.0054
	CLU	33.75	0.0041	0.005	33.7867	0.0041			0.168028	3.33333e-05	33.75
		33.97	0.00406667
		33.64	0.00413333
	CLU	33.65	0.0037	0.005	35.23	0.004254			4.20865	0.00422963	33.65
		32.04	0.00873333
		40	0.000328667
	CLU	30.61	0.0131667	0.005	31.4267	0.00801111			0.726246	0.00450498	31.67
		31.67	0.00603333
		32	0.00483333
	CLU	33.81	0.0046	0.005	33.695	0.00481667			0.162635	0.000306413	33.695
		33.58	0.00503333
	CLU	31.6	0.00813333	0.005	32	0.00641667			0.565685	0.00242773	32
		32.4	0.0047
	CLU	31.03	0.00903333	0.005	31.055	0.00885			0.0353553	0.000259272	31.055
		31.08	0.00866667
Point 10	CLU			0.0026	31.93	0.00984533	33.0035	0.00435552	non-calculating value	non-calculating value	31.93		167.52	67.52
		31.93	0.00984533
	CLU			0.0026	33.55	0.00443733			non-calculating value	non-calculating value	33.55
		33.55	0.00443733
	CLU	33.63	0.00260347	0.0026	33.37	0.00340196			0.557494	0.00159154	33.63
		32.73	0.00523467
		33.75	0.00236773
	CLU	32.91	0.00179573	0.0026	32.81	0.00218284			0.173205	0.000436199	32.91
		32.91	0.00209733
		32.61	0.00265547
	CLU			0.0026	32.17	0.00547733			0.494975	9.80521e-05	32.17
		32.52	0.00554667
		31.82	0.005408
	CLU	33.11	0.00544267	0.0026	33.11	0.00544267			non-calculating value	non-calculating value	33.11
	CLU	33.75	0.0026	0.0026	33.75	0.0026			non-calculating value	non-calculating value	33.75
	CLU			0.0026	33.085	0.005044			0.685894	0.00120114	33.085
		33.57	0.00419467
		32.6	0.00589333
	CLU			0.0026	33.58	0.0026			non-calculating value	non-calculating value	33.58
		33.58	0.0026
	CLU			0.0026	32.68	0.00252373			non-calculating value	non-calculating value	32.68
		32.68	0.00252373

## Sheet: NCS standard curve accuracy
Standard curve accuracy of the non coding sequence repeated ten times.
Standard curve	GENE	Cp	quantitity of gDNA obtained (ng)	Theoretical gDNA (ng)	Mean Cp	Mean of gDNA (ng)	Mean of means Cp	Mean of gDNA (ng)	Standard deviation Cp	Standard deviation of gDNA (ng)	Median Cp		recovery rate= (experimental replicates mean/theorical value) x 100	Error Rate = ((experimental replicates mean - theorical value) / theorical value) x 100
Point 1	NCS	22.48	4.27632	5	22.4567	4.34211	22.5327	4.92434	0.0873689	0.269255	22.48		98.4868	-1.51316
		22.36	4.63816
		22.53	4.11184
	NCS	22.57	4.14474	5	22.43	4.5614			0.1249	0.374095	22.39
		22.33	4.86842
		22.39	4.67105
	NCS	22.5	5.26316	5	22.59	4.96711			0.115326	0.379361	22.55
		22.55	5.09868
		22.72	4.53947
	NCS	22.76	4.80263	5	22.7867	4.72588			0.0305505	0.0827833	22.78
		22.82	4.63816
		22.78	4.73684
	NCS	21.89	7.89474	5	22.3033	5.95395			0.358097	1.6815	22.5
		22.52	4.93421
		22.5	5.03289
	NCS	22.27	6.28289	5	22.5267	5.23026			0.228983	0.932727	22.6
		22.6	4.90132
		22.71	4.50658
	NCS	22.32	5.78947	5	22.51	5.05482			0.19	0.708829	22.51
		22.7	4.375
		22.51	5
	NCS	22.22	5.39474	5	22.43	4.69298			0.185203	0.615697	22.5
		22.5	4.44079
		22.57	4.24342
	NCS	22.74	5.36184	5	22.8333	5.02193			0.080829	0.294832	22.88
		22.88	4.86842
		22.88	4.83553
	NCS	22.57	4.34211	5	22.46	4.69298			0.121244	0.40198	22.48
		22.33	5.13158
		22.48	4.60526
Point 2	NCS	25.29	0.615132	0.5	25.5433	0.523026	25.6607	0.535746	0.22301	0.0808435	25.63		107.149	7.14912
		25.63	0.490132
		25.71	0.463816
	NCS	25.72	0.516447	0.5	25.72	0.517544			0.11	0.0378409	25.72
		25.61	0.555921
		25.83	0.480263
	NCS	25.88	0.509868	0.5	25.74	0.565789			0.208806	0.0857159	25.84
		25.5	0.664474
		25.84	0.523026
	NCS	25.8	0.569079	0.5	25.8567	0.544956			0.051316	0.0219024	25.87
		25.87	0.539474
		25.9	0.526316
	NCS	25.68	0.480263	0.5	25.64	0.498904			0.212838	0.0789702	25.68
		25.41	0.585526
		25.83	0.430921
	NCS	25.71	0.493421	0.5	25.6533	0.513158			0.0981495	0.0370705	25.71
		25.54	0.555921
		25.71	0.490132
	NCS	25.57	0.519737	0.5	25.66	0.485746			0.101489	0.036383	25.64
		25.64	0.490132
		25.77	0.447368
	NCS	25.4	0.608553	0.5	25.5633	0.548246			0.155671	0.0577613	25.58
		25.58	0.542763
		25.71	0.493421
	NCS	25.89	0.542763	0.5	25.9133	0.533991			0.0776745	0.0305644	25.89
		25.85	0.559211
		26	0.5
	NCS	25.13	0.710526	0.5	25.3167	0.626096			0.161658	0.0731369	25.41
		25.41	0.585526
		25.41	0.582237
Point 3	NCS	25.91	0.403446	0.334	25.99	0.383604	26.1997	0.367841	0.10583	0.0262479	25.95		110.132	10.132
		25.95	0.393525
		26.11	0.353842
	NCS	26.1	0.403446	0.334	26.13	0.395729			0.0519615	0.0133648	26.1
		26.19	0.380297
		26.1	0.403446
	NCS	26.37	0.367069	0.334	26.21	0.411162			0.219317	0.0625992	26.3
		25.96	0.482812
		26.3	0.383604
	NCS	26.3	0.400139	0.334	26.3067	0.401241			0.170098	0.04796	26.3
		26.14	0.449743
		26.48	0.353842
	NCS	25.96	0.390218	0.334	26.12	0.349543			0.155242	0.0395686	26.13
		26.13	0.347228
		26.27	0.311182
	NCS	25.88	0.436515	0.334	26.09	0.375998			0.205183	0.057911	26.1
		26.1	0.370376
		26.29	0.321103
	NCS	26.15	0.337307	0.334	26.1633	0.334661			0.110604	0.0272134	26.15
		26.28	0.306222
		26.06	0.360455
	NCS	25.97	0.416673	0.334	26.1967	0.358251			0.200333	0.0512663	26.27
		26.35	0.320772
		26.27	0.337307
	NCS	26.56	0.334	0.334	26.5567	0.334992			0.0550757	0.011771	26.56
		26.5	0.347228
		26.61	0.323749
	NCS	25.91	0.413366	0.334	26.2333	0.333228			0.289885	0.0712307	26.32
		26.47	0.277121
		26.32	0.309198
													91.3531	-8.64686
Point 4	NCS	27.31	0.154434	0.167	27.3733	0.148261	27.4587	0.15256	0.085049	0.00850424	27.34
		27.34	0.151788
		27.47	0.13856
	NCS	27.4	0.170968	0.167	27.7067	0.141867			0.326548	0.0297844	27.67
		27.67	0.14319
		28.05	0.111444
	NCS	28.17	0.10516	0.167	27.9767	0.121144			0.190088	0.0160389	27.97
		27.79	0.137238
		27.97	0.121034
	NCS	28.11	0.112436	0.167	27.9167	0.130183			0.260832	0.0244497	28.02
		27.62	0.158071
		28.02	0.120042
	NCS	26.89	0.197424	0.167	27.1433	0.169205			0.456216	0.051476	26.89
		26.87	0.2004
		27.67	0.10979
	NCS	27.26	0.156087	0.167	27.32	0.150355			0.216333	0.0233516	27.26
		27.56	0.124671
		27.14	0.170307
	NCS	27.39	0.133931	0.167	27.23	0.151347			0.138564	0.0150831	27.15
		27.15	0.160055
		27.15	0.160055
	NCS	27.36	0.160386	0.167	27.1933	0.180669			0.144684	0.0175932	27.12
		27.1	0.191802
		27.12	0.189818
	NCS	27.59	0.158733	0.167	27.5867	0.158953			0.0650641	0.00727775	27.59
		27.65	0.151788
		27.52	0.166339
	NCS	27.23	0.16237	0.167	27.14	0.173614			0.09	0.0110819	27.14
		27.14	0.173945
		27.05	0.184527
Point 5	NCS	28.03	0.094856	0.0835	28.1333	0.0889553	28.4023	0.0795699	0.187705	0.0110993	28.03		95.2933	-4.70667
		28.35	0.076152
		28.02	0.095858
	NCS	29.11	0.054776	0.0835	29.12	0.0549987			0.265141	0.00968792	29.11
		28.86	0.064796
		29.39	0.045424
	NCS	28.35	0.094188	0.0835	28.5867	0.0803827			0.218251	0.0126097	28.63
		28.63	0.077488
		28.78	0.069472
	NCS	28.79	0.07014	0.0835	28.72	0.0742593			0.175784	0.0095429	28.79
		28.52	0.08517
		28.85	0.067468
	NCS	28.34	0.067468	0.0835	28.14	0.07849			0.175784	0.00972049	28.07
		28.07	0.082164
		28.01	0.085838
	NCS	27.66	0.117234	0.0835	27.9533	0.09519			0.280951	0.0205783	27.98
		27.98	0.09185
		28.22	0.076486
	NCS	28	0.084836	0.0835	28.0633	0.0819413			0.270617	0.0162268	28
		27.83	0.096526
		28.36	0.064462
	NCS	28.21	0.090848	0.0835	28.2733	0.087508			0.231589	0.0136695	28.21
		28.53	0.072478
		28.08	0.099198
	NCS	28.98	0.06179	0.0835	28.8033	0.069472			0.153731	0.00667164	28.73
		28.7	0.073814
		28.73	0.072812
	NCS	27.7	0.118236	0.0835	28.23	0.084502			0.478435	0.0299317	28.36
		28.36	0.074148
		28.63	0.061122
Point 6	NCS	28.78	0.05678	0.04175	28.9733	0.050434	29.3913	0.0398128	0.334863	0.0107036	28.78		95.36	-4.64
		28.78	0.056446
		29.36	0.038076
	NCS	29.93	0.0311288	0.04175	29.6433	0.0384323			0.249065	0.00636016	29.52
		29.48	0.042752
		29.52	0.041416
	NCS	29.02	0.059118	0.04175	29.47	0.044422			0.396863	0.0128839	29.62
		29.77	0.03507
		29.62	0.039078
	NCS	29.54	0.041416	0.04175	29.72	0.0385659			0.581292	0.0141777	29.54
		30.37	0.0231796
		29.25	0.051102
	NCS	28.48	0.060788	0.04175	29.1833	0.0387551			0.664254	0.0198749	29.27
		29.8	0.0221776
		29.27	0.0332998
	NCS	29.58	0.0261522	0.04175	29.4833	0.0291359			0.364737	0.00883645	29.58
		29.08	0.039078
		29.79	0.0221776
	NCS	28.94	0.041082	0.04175	29.09	0.0367845			0.21	0.0057952	29
		29.33	0.0301936
		29	0.039078
	NCS	29.34	0.04175	0.04175	29.7133	0.0329769			0.344867	0.0079299	29.78
		30.02	0.0263192
		29.78	0.0308616
	NCS	29.63	0.041082	0.04175	29.6633	0.0403027			0.0416333	0.00107366	29.65
		29.65	0.040748
		29.71	0.039078
	NCS	28.89	0.051102	0.04175	28.9733	0.0483187			0.180093	0.00601509	28.89
		28.85	0.052438
		29.18	0.041416
Point 7	NCS	30.04	0.0238	0.02	30.7033	0.0161556	30.6962	0.017085	0.675302	0.0072546	30.68		85.425	-14.575
		31.39	0.00936667
		30.68	0.0153
	NCS	30.96	0.0150333	0.02	31.03	0.0157889			0.787337	0.00825929	30.96
		30.28	0.0244
		31.85	0.00793333
	NCS	30.15	0.0270333	0.02	30.76	0.0196444			1.01356	0.0119424	30.2
		30.2	0.0260333
		31.93	0.00586667
	NCS	30.49	0.0212	0.02	31.5733	0.0111			0.96033	0.00885557	31.91
		32.32	0.00466667
		31.91	0.00743333
	NCS	30.04	0.0184667	0.02	30.0967	0.0178333			0.210792	0.00283686	30.04
		30.33	0.0147333
		29.92	0.0203
	NCS	29.61	0.0254667	0.02	29.9967	0.0192333			0.375544	0.00583562	30.02
		30.36	0.0139
		30.02	0.0183333
	NCS			0.02	29.935	0.0193167			0.431335	0.00652895	29.935
		29.63	0.0239333
		30.24	0.0147
	NCS	31.54	0.00926667	0.02	30.5567	0.0200667			0.856874	0.00950041	30.16
		30.16	0.0238
		29.97	0.0271333
	NCS	30.71	0.0223333	0.02	31.8733	0.0139444			1.0586	0.00738936	32.13
		32.78	0.0084
		32.13	0.0111
	NCS	30.86	0.0132	0.02	30.4367	0.0177667			0.402036	0.00460036	30.39
		30.39	0.0177
		30.06	0.0224
Point 8	NCS	31.48	0.0088	0.01	31.2367	0.0108556	31.7032	0.00926767	0.492375	0.00394156	31.48		92.6767	-7.32333
		30.67	0.0154
		31.56	0.00836667
	NCS	31.49	0.0102667	0.01	33.04	0.00541333			2.19203	0.00686365	33.04
		34.59	0.00056
	NCS			0.01	31.535	0.00921667			0.572756	0.0048319	31.535
		31.13	0.0126333
		31.94	0.0058
	NCS	30.63	0.0193333	0.01	31.39	0.0129611			1.16396	0.00906499	30.81
		32.73	0.00258333
		30.81	0.0169667
	NCS	31.97	0.00416667	0.01	31.5867	0.00575556			0.351331	0.00149456	31.51
		31.51	0.00596667
		31.28	0.00713333
	NCS	30.62	0.0111667	0.01	31.18	0.00766667			0.668431	0.00375514	31
		31.92	0.0037
		31	0.00813333
	NCS	31.14	0.0072	0.01	31.1	0.00744444			0.144222	0.000892147	31.14
		30.94	0.00843333
		31.22	0.0067
	NCS	30.22	0.0228667	0.01	31.8033	0.0113			1.68251	0.0105208	31.62
		33.57	0.0023
		31.62	0.00873333
	NCS	30.58	0.0217333	0.01	31.83	0.0146556			1.75787	0.00954488	31.07
		33.84	0.0038
		31.07	0.0184333
	NCS	32.52	0.00836667	0.01	32.33	0.00740778			1.01838	0.00415549	32.52
		33.24	0.00285667
		31.23	0.011
Point 9	NCS	32.56	0.00416667	0.005	32.2	0.00553333	32.1033	0.00733117	0.509117	0.00193276	32.2		146.623	46.6233
		31.84	0.0069
	NCS			0.005	31.69	0.00891667			0.183848	0.00120208	31.69
		31.82	0.00806667
		31.56	0.00976667
	NCS	32.57	0.00293	0.005	32.1	0.00544833			0.66468	0.00356146	32.1
		31.63	0.00796667
	NCS	30.38	0.0229667	0.005	31.525	0.0128933			1.61927	0.0142458	31.525
		32.67	0.00282
	NCS	32.03	0.004	0.005	32.2133	0.00373333			0.26727	0.000305505	32.09
		32.09	0.0038
		32.52	0.0034
	NCS	31.96	0.00356667	0.005	32.83	0.00413333			1.23037	0.000801388	32.83
		33.7	0.0047
	NCS	30.88	0.00886667	0.005	31.705	0.00715			1.16673	0.00242773	31.705
		32.53	0.00543333
	NCS			0.005	32.33	0.00610333			1.04652	0.00404936	32.33
		33.07	0.00324
		31.59	0.00896667
	NCS	32.84	0.00823333	0.005	33.54	0.00646667			0.60918	0.00153442	33.83
		33.83	0.0057
		33.95	0.00546667
	NCS			0.005	30.9	0.0129333			non-calculating value	non-calculating value	30.9
		30.9	0.0129333
Point 10	NCS	33.62	0.00210773	0.0026	32.275	0.00774453	32.3745	0.00612283	1.90212	0.00797164	32.275		235.493	135.493
		30.93	0.0133813
	NCS			0.0026	33.615	0.0027092			1.25158	0.00224785	33.615
		34.5	0.00111973
		32.73	0.00429867
	NCS	32.8	0.00230533	0.0026	32.66	0.00276467			0.19799	0.000649595	32.66
		32.52	0.003224
	NCS			0.0026	32.75	0.0026			non-calculating value	non-calculating value	32.75
		32.75	0.0026
	NCS	30.63	0.0122373	0.0026	31.335	0.00818133			0.997021	0.00573605	31.335
		40 (Late)
		32.04	0.00412533
	NCS			0.0026	31.345	0.007644			0.219203	0.00306413	31.345
		31.5	0.00547733
		31.19	0.00981067
	NCS			0.0026	32.53	0.00240933			non-calculating value	non-calculating value	32.53
		32.53	0.00240933
	NCS			0.0026	33.5	0.00250987			non-calculating value	non-calculating value	33.5
		33.5	0.00250987
	NCS			0.0026	32.885	0.00611867			0.0919239	0.000269643	32.885
		32.82	0.00630933
		32.95	0.005928
	NCS			0.0026	30.85	0.0185467			non-calculating value	non-calculating value	30.85
		30.85	0.0185467
